# Supplementary material for: Controlled Fabrication of pH-Visualised Silk Fibroin–Sericin Dual-Network Hydrogels for Urine Detection in Diapers
Source: Gels. 2025 Aug 21;11(8):671. doi: 10.3390/gels11080671 (PMC12385573; doi:10.3390/gels11080671)
Supplement: Supplementary file 1 [file gels-11-00671-s001.zip]

Archive with 2 entries (2 files):
- gels-3822716-supplementary.pdf
- Video S1.mp4
